# Supplementary material for: Alternating capture of attention by multiple visual working memory representations
Source: Sci Rep. 2023 Aug 10;13:13029. doi: 10.1038/s41598-023-40095-8 (PMC10415262; doi:10.1038/s41598-023-40095-8)
Supplement: Supplementary file 1 — Supplementary Information. [file 41598_2023_40095_MOESM1_ESM.xlsx]

## Sheet: Experiment 1
one-item memory condition
F(3, 114)=24.17, p<0.0001
Cued vs. Unced	0.07005	Yes	**	0.0075
Cued vs. New	0.07793	Yes	*	0.0135
Cued vs. None	0.2484	Yes	****	<0.0001
Unced vs. New	0.007877	No	ns	0.7653
Unced vs. None	0.1783	Yes	****	<0.0001
New vs. None	0.1704	Yes	****	<0.0001
two-item memory condition
F(3, 114)=24.58, p<0.0001
M1 vs. M2	-0.02949	No	ns	0.1802
M1 vs. New	0.04659	No	ns	0.1201
M1 vs. None	0.1617	Yes	****	<0.0001
M2 vs. New	0.07608	Yes	**	0.0091
M2 vs. None	0.1912	Yes	****	<0.0001
New vs. None	0.1152	Yes	****	<0.0001
MCI of Cued vs. MCI of M1 and M2
t(23)=-1.40, p=0.167, Cohen’s d=-0.45

## Sheet: Experiment 2
one-item memory condition
F(3, 99)=29.60, p<0.0001
Cued vs. Uncued	0.1157	Yes	***	0.0002
Cued vs. New	0.07591	Yes	**	0.0016
Cued vs. None	0.2474	Yes	****	<0.0001
Uncued vs. New	-0.03977	No	ns	0.0725
Uncued vs. None	0.1317	Yes	***	0.0002
New vs. None	0.1715	Yes	****	<0.0001
two-item memory condition
F(3, 99)=28.60, p<0.0001
M1 vs. M2	0.03003	No	ns	0.3763
M1 vs. New	0.06176	Yes	*	0.0406
M1 vs. None	0.2278	Yes	****	<0.0001
M2 vs. New	0.03173	No	ns	0.3763
M2 vs. None	0.1977	Yes	****	<0.0001
New vs. None	0.166	Yes	****	<0.0001
MCI of Cued vs. MCI of M1 and M2
t(23)=-0.19, p=0.849, Cohen’s d=-0.06
